# Supplementary material for: Association of dietary niacin intake with all-cause and cardiovascular mortality of adult patients with chronic kidney disease in the United States: results from NHANES 1999–2018
Source: Front Nutr. 2024 Aug 30;11:1436836. doi: 10.3389/fnut.2024.1436836 (PMC11392853; doi:10.3389/fnut.2024.1436836)
Supplement: Supplementary file 1 [file Table_1.XLSX]

## Sheet: table_Niacin_da_60_0412
Table S1 TG, HDL, serum phosphorus and SII grouped by DNI quartiles in CKD patients ≥ 60 years of age
	Overall N = 4007	Q1 < 13.8 mg/day N = 998	Q2 13.8-18.7 mg/day N = 1006	Q3 18.7-25.2 mg/day N = 1001	Q4 ≥ 25.2 mg/day N = 1002	p value
TG	166.59 ± 113.20	165.88 ± 93.09	157.36 ± 106.64	165.94 ± 114.52	176.57 ± 130.77	0.024
HDL	1.36 ± 0.47	1.40 ± 0.56	1.41 ± 0.46	1.34 ± 0.43	1.29 ± 0.43	<0.001
Phosphorus	3.68 ± 0.60	3.71 ± 0.62	3.70 ± 0.58	3.70 ± 0.60	3.63 ± 0.58	0.038
SII	649.21 ± 547.57	676.72 ± 765.18	649.22 ± 461.58	656.53 ± 478.54	620.66 ± 469.30	0.284
TG = triglyceride, HDL = high-density lipoprotein, SII = systemic immunoinflammatory index
