# Supplementary material for: Association of dietary niacin intake with all-cause and cardiovascular mortality of adult patients with chronic kidney disease in the United States: results from NHANES 1999–2018
Source: Front Nutr. 2024 Aug 30;11:1436836. doi: 10.3389/fnut.2024.1436836 (PMC11392853; doi:10.3389/fnut.2024.1436836)
Supplement: Supplementary file 2 [file Table_2.XLSX]

## Sheet: Sheet1
Table S2 Detailed list of confounders
	Confounders	Classification
Model 1	No
Model 2	Sex	Male, Female
	Age
	Race	Mexican American, Non-Hispanic Black, Non-Hispanic White, Other Hispanic, Other Race
	Education	College or more, High school, Middle school or lower
	Marital status	Never married, Married/with partner, Widowed/divorced/separated
	Income-to-poverty ratio	<1.3, ≥1.3
Model 3	Sex	Male, Female
	Age
	Race	Mexican American, Non-Hispanic Black, Non-Hispanic White, Other Hispanic, Other Race
	Education	College or more, High school, Middle school or lower
	Marital status	Never married, Married/with partner, Widowed/divorced/separated
	Income-to-poverty ratio	<1.3, ≥1.3
	Smoke status	Never smokers, Ever smokers, Current smokers
	BMI	<25, 25-30, ≥30
	Self-reported health status	Poor to Fair, Good, Very good to Excellent
	Hypertension	Yes, No
	Diabetes mellitus	Yes, No
	Cardiac disease	Yes, No
	Cancer	Yes, No
	Alanine aminotransferase (ALT)
	Aspartate aminotransferase (AST)
	Serum albumin (ALB)
